# Supplementary material for: Mapping gastrointestinal gene expression patterns in wild primates and humans via fecal RNA-seq
Source: BMC Genomics. 2019 Jun 14;20:493. doi: 10.1186/s12864-019-5813-z (PMC6567582; doi:10.1186/s12864-019-5813-z)
Supplement: Supplementary file 1 — Table S1. Read statistics, percentage alignments and percentage proportions of non-host RNA-seq reads (XLSX 12 kb) [file 12864_2019_5813_MOESM1_ESM.xlsx]

## Sheet: Sheet1
Table S1. Read statistics, percentage alignments and percentage proportions of non-host RNA-seq reads
Samples	Group	Number of paired-end reads	Remaining reads after quality filtering	Total reads aligned using Kallisto	Alignment (%)	rRNA	Archaea	Bacteria	Eukaryota				NA	Viruses
									Fungi	Metazoa	Viridiplantae	Microeukaryotes
60-OMER	Human	15043297	13816566	121772	0.881348	0.136488	0.0456204	3.7865	0.547445	7.52737	0.319343	87.5912	0	0.182482
56-ADAMO	Human	16761484	15411023	231681	1.50335	0.0795545	0	6.21514	1.19522	3.34661	1.03586	88.0478	0	0.159363
54-MANOI	Human	15050542	4086161	81399	1.99207	0.242131	0	7.17762	0.243309	4.37956	1.45985	86.253	0	0.486618
53YAMBIOLIGO	Human	17658877	16265191	811779	4.9909	0.129702	0.130039	37.8414	3.51105	8.97269	1.43043	43.9532	0	4.16125
38-ITO	Human	17045260	15518600	62093	0.40012	0.451807	0.151976	26.1398	1.06383	2.88754	2.43161	66.8693	0	0.455927
32KOTOOLIGO	Human	13796106	13340097	59616	0.446893	0.0937647	0	18.7882	0.187882	0	0	0.375763	0	80.6482
47MBUSAOLIGO	Human	16559894	14492534	103239	0.71236	0.384123	0.129032	32.7742	2.70968	8.77419	1.80645	51.4839	0	2.32258
39IYIKIOLIGO	Human	4992286	4390932	57579	1.31132	2.09524	0.198807	24.6521	1.78926	2.58449	18.6879	47.5149	0.198807	4.37376
35-NGOMBI	Human	2273603	2080073	17975	0.864152	4.13589	0	38.4058	11.5942	1.20773	0.241546	23.6715	0	24.8792
31-MOLUBE	Human	13655195	12649611	77978	0.616446	0	0	2.68949	0.672372	1.65037	1.28362	43.0318	0	50.6724
13-MAKUM	Gorilla	2712130	2436152	77122	3.16573	1.81159	0	10.9023	12.782	27.4436	10.1504	37.594	0	1.12782
1-MATA	Gorilla	21528588	19869493	53529	0.269403	0	0	2	2	15	9.5	67.5	4	0
55MALUIOLIGO	Gorilla	4541457	4086161	57810	1.41478	1.48515	0	48.8095	0.510204	22.619	8.33333	19.2177	0	0.510204
3-MAMATIMIO	Gorilla	15530420	14417085	53941	0.374146	2.71493	0	1.43541	4.78469	15.311	5.74163	64.5933	7.6555	0.478469
6-SAMBA	Gorilla	13848557	12478688	285650	2.2891	0	0	8.90805	1.72414	15.5172	4.31034	69.2529	0	0.287356
30-DUMA	Gorilla	14177281	13164369	293852	2.23218	2.91005	0	5.89888	6.17978	26.9663	20.2247	38.764	0.842697	1.1236
22-SUSA	Gorilla	13478718	12449249	76624	0.615491	0.8	0	3.25203	2.03252	20.7317	6.91057	64.6341	2.43902	0
10-SOPO	Gorilla	15075776	13890940	177237	1.27592	0	0	5.33981	5.33981	25.2427	16.9903	44.6602	0.970874	1.45631
26-MAYELE	Gorilla	15309538	14245519	103092	0.72368	1.20968	0	2.47934	2.47934	11.157	11.157	71.0744	1.23967	0.413223
