# Supplementary material for: Mapping gastrointestinal gene expression patterns in wild primates and humans via fecal RNA-seq
Source: BMC Genomics. 2019 Jun 14;20:493. doi: 10.1186/s12864-019-5813-z (PMC6567582; doi:10.1186/s12864-019-5813-z)
Supplement: Supplementary file 2 — Table S2. Percentage proportions of classified and unclassified reads out of 10,000 randomly selected non-host RNA-seq reads (XLSX 10 kb) [file 12864_2019_5813_MOESM2_ESM.xlsx]

## Sheet: Sheet1
Table S2. Percentage proportions of classified and unclassified reads out of 10,000 randomly selected non-host RNA-seq reads
Sample	Group	Number of classified reads	Number of unclassified reads	Classified reads fraction (%)	Unclassified reads fraction (%)
60-OMER	Human	2192	7808	21.92	78.08
56-ADAMO	Human	1255	8745	12.55	87.45
54-MANOI	Human	822	9178	8.22	91.78
53YAMBIOLIGO	Human	769	9231	7.69	92.31
38-ITO	Human	658	9342	6.58	93.42
32KOTOOLIGO	Human	2129	7871	21.29	78.71
47MBUSAOLIGO	Human	775	9225	7.75	92.25
39IYIKIOLIGO	Human	503	9497	5.03	94.97
35-NGOMBI	Human	1242	8758	12.42	87.58
31-MOLUBE	Human	1636	8364	16.36	83.64
13-MAKUM	Gorilla	266	9734	2.66	97.34
1-MATA	Gorilla	200	9800	2	98
55MALUIOLIGO	Gorilla	588	9412	5.88	94.12
3-MAMATIMIO	Gorilla	209	9791	2.09	97.91
6-SAMBA	Gorilla	348	9652	3.48	96.52
30-DUMA	Gorilla	356	9644	3.56	96.44
22-SUSA	Gorilla	246	9754	2.46	97.54
10-SOPO	Gorilla	206	9794	2.06	97.94
26-MAYELE	Gorilla	242	9758	2.42	97.58
