# Supplementary material for: Mapping gastrointestinal gene expression patterns in wild primates and humans via fecal RNA-seq
Source: BMC Genomics. 2019 Jun 14;20:493. doi: 10.1186/s12864-019-5813-z (PMC6567582; doi:10.1186/s12864-019-5813-z)
Supplement: Supplementary file 3 — Table S3. Comparative expression of specific markers to gastrointestinal tract and immune responses from gorilla and human fecal RNA-seq (XLSX 12 kb) [file 12864_2019_5813_MOESM3_ESM.xlsx]

## Sheet: Sheet1
Table S3: Comparative expression of specific markers to gastrointestinal tract and immune responses from gorilla and human fecal RNA-seq
Ensembl Id	baseMean	log2FoldChange (Gorilla/Human)	lfcSE (logfoldchangeStandard Error)	stat	pvalue	padj (Adjusted pvalue)	Gene symbol	entrez ID	Gene name
ENSG00000185201	183.021	26.5431	2.96062	8.96539	3.09188e-19	2.2648e-16	IFITM2	10581	interferon induced transmembrane protein 2
ENSG00000163959	26.6125	23.9095	2.96122	8.07419	6.79271e-16	7.65487e-14	SLC51A	200931	solute carrier family 51 alpha subunit
ENSG00000185885	37.4315	8.67511	2.62325	3.30701	0.000942974	0.015522	IFITM1	8519	interferon induced transmembrane protein 1
ENSG00000135702	7.24836	-6.30697	2.16122	-2.91825	0.00352001	0.0479704	CHST5	23563	carbohydrate sulfotransferase 5
ENSG00000262795	53.5318	9.19125	2.38094	3.86034	0.00011323	0.0025919	IFNGR2	3460	interferon gamma receptor 2
ENSG00000169429	17.0844	7.54303	2.59976	2.90143	0.00371465	0.0503885	CXCL8	3576	C-X-C motif chemokine ligand 8
ENSG00000165949	334.945	11.8367	2.21235	5.35028	8.78174e-08	3.38559e-06	IFI27	3429	interferon alpha inducible protein 27
ENSG00000165030	17.5379	-22.5139	2.96944	-7.58188	3.40595e-14	1.95675e-12	NFIL3	4783	nuclear factor, interleukin 3 regulated
ENSG00000100906	18.1619	7.63174	2.59775	2.93782	0.00330524	0.0461404	NFKBIA	4792	NFKB inhibitor alpha
ENSG00000259823	78.7996	-9.74836	2.47485	-3.93898	8.18294e-05	0.00198149	LYPD8	646627	LY6/PLAUR domain containing 8
ENSG00000136167	26.1065	23.8698	2.96124	8.06077	7.5817e-16	7.85897e-14	LCP1	3936	lymphocyte cytosolic protein 1
ENSG00000143167	11.5997	6.98448	2.35145	2.97029	0.0029752	0.0423172	GPA33	10223	glycoprotein A33
ENSG00000183607	50.7959	9.11548	2.64195	3.45029	0.000559986	0.010191	GKN2	200504	gastrokine 2
ENSG00000142484	12.0951	-21.9929	2.96995	-7.40514	1.31013e-13	6.97942e-12	TM4SF5	9032	transmembrane 4 L six family member 5
ENSG00000164816	11.067	-21.8729	2.9701	-7.36435	1.78008e-13	9.15022e-12	DEFA5	1670	defensin alpha 5
ENSG00000116176	13.0486	22.2588	2.96195	7.51489	5.6957e-14	3.09045e-12	TPSG1	25823	tryptase gamma 1
ENSG00000173702	26.4693	8.17514	2.3641	3.45803	0.00054414	0.00996456	MUC13	56667	mucin 13, cell surface associated
ENSG00000189334	89.2105	9.92792	2.18812	4.53718	5.70106e-06	0.000172207	S100A14	57402	S100 calcium binding protein A14
ENSG00000188643	55.6676	9.2475	2.16356	4.27421	1.91813e-05	0.000545644	S100A16	140576	S100 calcium binding protein A16
ENSG00000008517	99.8397	10.0905	2.67662	3.76986	0.000163339	0.00354506	IL32	9235	interleukin 32
ENSG00000002834	20.5929	-7.81254	2.25311	-3.46745	0.000525424	0.00968235	LASP1	3927	LIM and SH3 protein 1
ENSG00000141574	19.372	7.72499	2.58872	2.98409	0.0028442	0.0408505	SECTM1	6398	secreted and transmembrane 1
ENSG00000169605	64.7559	24.8731	2.96081	8.40077	4.43576e-17	1.18152e-14	GKN1	56287	gastrokine 1
ENSG00000143226	17.7183	23.3579	2.96158	7.88697	3.09609e-15	2.32604e-13	FCGR2A	2212	Fc fragment of IgG receptor IIa
ENSG00000197956	886.167	13.2404	1.6786	7.88776	3.07667e-15	2.32604e-13	S100A6	6277	S100 calcium binding protein A6
ENSG00000126709	45.8539	24.6495	2.96093	8.32492	8.43879e-17	1.72073e-14	IFI6	2537	interferon alpha inducible protein 6
